# Supplementary material for: Genome-Wide Identification of the GPAT Family in Medicago sativa L. and Expression Profiling Under Abiotic Stress
Source: Plants (Basel). 2024 Dec 3;13(23):3392. doi: 10.3390/plants13233392 (PMC11644241; doi:10.3390/plants13233392)
Supplement: Supplementary file 1 [file plants-13-03392-s001.zip]

Archive with 6 entries (6 files):
- Table S1 Primers used for qRT-PCR.xlsx
- Table S2 Expression of MsGPATs gene in various tissues.xlsx
- Table S3 Expression of MsGPATs gene under the ABA treament.xlsx
- Table S4 Gene expression levels under cold treament.xlsx
- Table S5 Gene expression levels under drought treament.xlsx
- Table S6 Gene expression levels under salt treament.xlsx
