# Supplementary material for: Genome-Wide Identification of the GPAT Family in Medicago sativa L. and Expression Profiling Under Abiotic Stress
Source: Plants (Basel). 2024 Dec 3;13(23):3392. doi: 10.3390/plants13233392 (PMC11644241; doi:10.3390/plants13233392)
Supplement: Supplementary file 1 [file plants-13-03392-s001.zip › Table S1 Primers used for qRT-PCR.xlsx]

## Sheet: Sheet1
Table S1 Primers used for qRT-PCR
Gene	Forward primer (5′-3′)	Reverse primer (5′-3′)
MsGPAT3	GCGAGAATGCTGAGGAATG	TGTTGACTGTTGCGTGGTT
MsGPAT5	TGGTTGCGTTATCAGAGTC	CGAGATGCCATTTCGTTGT
MsGPAT6	CTCCGAGACCTTGGCAATC	AGCCGTGACAATGTATCGTTT
MsGPAT8	TTGGATGTGAAGGGACACAAT	GGGCTTGCATAGAGGATCGG
MsGPAT9	TCTCGCCAACAACCCAGAAT	ATGGGCGTTGTTTCCGTCTC
MsGPAT10	GATGAATCCAAGCCAAGT	CACCCAACTGTTTCTGTAT
MsGPAT11	CAGTGTTGCCGAAATTCTA	ATTCACCTTATCACCTCCC
MsGPAT13	ATTGCTTCGCTGCTTCCTC	AGCCAAATCCATTCCCTCC
MsGPAT15	GACCCAACATTGAGGATTAC	GGTTCTGGAGGATTTGACTT
Ms actin	CAAAAGATGGCAGATGCTGAGGAT	CATGACACCAGTATGACGAGGTCG
