# Supplementary material for: Genome-Wide Identification of the GPAT Family in Medicago sativa L. and Expression Profiling Under Abiotic Stress
Source: Plants (Basel). 2024 Dec 3;13(23):3392. doi: 10.3390/plants13233392 (PMC11644241; doi:10.3390/plants13233392)
Supplement: Supplementary file 1 [file plants-13-03392-s001.zip › Table S2 Expression of MsGPATs gene in various tissues.xlsx]

## Sheet: Sheet1
Table S2 Expression of MsGPAT gene in various tissues
ID	ElongatingStem1	ElongatingStem2	ElongatingStem3	Flower1	Flower2	Flower3	Leaf1	Leaf2	Leaf3	Nodule1	Nodule2	Nodule3	PostElongatingStem1	PostElongatingStem2	PostElongatingStem3	Root1	Root2	Root3
MsG0780039186.01	792	1152	1267	7223	7517	7111	782	1172	704	12	13	3	47	434	240	6	2	4
MsG0180002144.01	0	0	0	1426	1279	1277	1	1	0	0	1	0	0	0	0	0	0	0
MsG0180004776.01	53	22	33	108	120	103	167	105	110	1	5	1	32	178	191	81	14	9
MsG0580026299.01	40	44	39	62	36	44	63	57	59	33	71	26	9	41	30	39	36	36
MsG0580025445.01	433	423	350	478	462	401	823	761	805	166	266	93	57	292	301	256	179	278
MsG0780040534.01	746	761	724	1447	1393	1277	510	518	449	422	552	301	67	359	361	921	810	752
MsG0180002147.01	1	0	0	1527	1304	1328	3	1	0	0	1	0	0	0	0	0	0	0
MsG0580029736.01	35	32	43	32	33	29	7	25	0	9	15	18	1	7	3	4	1	0
MsG0780041529.01	228	197	172	141	133	109	89	90	64	119	173	95	16	119	128	190	188	161
MsG0480018607.01	416	470	503	5211	4984	4438	304	366	305	53	71	63	35	198	148	257	194	240
MsG0280011060.01	479	550	757	310	284	353	196	248	115	362	497	607	30	508	406	680	784	590
MsG0480021218.01	453	520	429	133	127	97	3	2	1	1	0	0	25	138	158	21	25	14
MsG0280008145.01	184	190	164	194	166	151	177	154	100	208	215	112	25	164	143	299	217	217
