# Supplementary material for: Genome-Wide Identification of the GPAT Family in Medicago sativa L. and Expression Profiling Under Abiotic Stress
Source: Plants (Basel). 2024 Dec 3;13(23):3392. doi: 10.3390/plants13233392 (PMC11644241; doi:10.3390/plants13233392)
Supplement: Supplementary file 1 [file plants-13-03392-s001.zip › Table S3 Expression of MsGPATs gene under the ABA treament.xlsx]

## Sheet: Sheet1
Table S3 Expression of MSGPAT gene under the ABA treament
ID	ABA for 1h	ABA for 3h	ABA for 12h	ABA1-1	ABA1-2	ABA1-3	ABA3-1	ABA3-2	ABA3-3	ABA12-1	ABA12-2	ABA12-3
MsG0780039186.01.T01	0.333333	1	0.666667	0	0	1	1	0	2	0	0	2
MsG0180002144.01.T01	0.333333	0	1	0	0	1	0	0	0	2	0	1
MsG0180004776.01.T01	18.3333	1.66667	7.66667	16	19	20	1	0	4	11	5	7
MsG0580026299.01.T01	24	26.3333	19.3333	15	13	44	16	19	44	17	15	26
MsG0580025445.01.T01	189.333	262.333	218.333	169	130	269	200	185	402	220	171	264
MsG0780040534.01.T02	607	575	604.667	525	435	861	452	500	773	646	539	629
MsG0180002147.01.T01	0	0	0.333333	0	0	0	0	0	0	0	0	1
MsG0580029736.01.T01	0	1.33333	0.333333	0	0	0	3	0	1	0	1	0
MsG0780041529.01.T01	83	105.667	101.333	63	65	121	79	66	172	97	113	94
MsG0480018607.01.T01	34.6667	62.6667	58.6667	27	17	60	73	41	74	48	36	92
MsG0280011060.01.T01	581.333	474	313.333	448	508	788	306	529	587	318	410	212
MsG0480021218.01.T01	22.6667	26.3333	18.3333	13	12	43	21	26	32	15	19	21
MsG0280008145.01.T02	140	114.667	136	97	69	254	75	112	157	110	133	165
