# Supplementary material for: Genome-Wide Identification of the GPAT Family in Medicago sativa L. and Expression Profiling Under Abiotic Stress
Source: Plants (Basel). 2024 Dec 3;13(23):3392. doi: 10.3390/plants13233392 (PMC11644241; doi:10.3390/plants13233392)
Supplement: Supplementary file 1 [file plants-13-03392-s001.zip › Table S4 Gene expression levels under cold treament.xlsx]

## Sheet: Sheet1
Table S4 Gene expression levels under cold treament
Gene ID	responess time	samples	Control（2-△△Ct）	Treament（2-△△Ct）
MsGPAT3	3h	3-1	1.20303	0.497695
		3-2	1.0693	0.638754
		3-3	1.11471	0.424352
	6h	6-1	0.907519	1.00231
		6-2	1.04972	0.961483
		6-3	1.15669	0.941696
	9h	9-1	1.04729	0.493116
		9-2	1.00463	0.441351
		9-3	0.905425	0.532185
	12h	12-1	1.17013	0.884745
		12-2	1.13813	1.18372
		12-3	0.97716	1.30435
	24h	24-1	1.08423	0.163799
		24-2	0.950439	0.223756
		24-3	1.03288	0.360982
	48h	48-1	0.993092	0.269807
		48-2	1	0.473029
		48-3	0.946058	0.368567
MsGPAT5	3h	3-1	1.28639	0.057912
		3-2	1.22547	0.068393
		3-3	1.24257	0.075887
	6h	6-1	1.33484	0.049721
		6-2	1.18646	0.066523
		6-3	1.17827	0.077482
	9h	9-1	1.2086	0.047917
		9-2	1.28639	0.048585
		9-3	1.15135	0.052435
	12h	12-1	1.2086	0.024518
		12-2	1.32256	0.035649
		12-3	1.32256	0.03396
	24h	24-1	1.08173	0.045965
		24-2	1.20025	0.057778
		24-3	1.25992	0.056589
	48h	48-1	1.12246	0.059816
		48-2	1.2283	0.064555
		48-3	1.32562	0.084592
MsGPAT6	3h	3-1	0.692555	0.485205
		3-2	0.61132	0.419478
		3-3	0.668964	0.437291
	6h	6-1	0.664343	0.122145
		6-2	0.668964	0.199805
		6-3	0.646176	0.122145
	9h	9-1	0.647671	0.156402
		9-2	0.670511	0.101063
		9-3	0.612734	0.124424
	12h	12-1	0.625609	0.134592
		12-2	0.652176	0.071133
		12-3	0.689362	0.063666
	24h	24-1	0.66588	0.060511
		24-2	0.644685	0.036736
		24-3	0.649169	0.109829
	48h	48-1	0.535887	0.14492
		48-2	0.726986	0.127038
		48-3	0.726986	0.154249
MsGPAT8	3h	3-1	0.911722	0.183011
		3-2	0.627056	0.150726
		3-3	0.827406	0.120742
	6h	6-1	1.02574	0.133046
		6-2	0.686184	0.086569
		6-3	0.649169	0.163799
	9h	9-1	0.817902	0.076769
		9-2	0.80107	0.070642
		9-3	0.779165	0.198425
	12h	12-1	0.806642	0.050766
		12-2	0.858565	0.105112
		12-3	0.697372	0.075363
	24h	24-1	0.808508	0.171546
		24-2	0.854607	0.217135
		24-3	0.791869	0.239263
	48h	48-1	0.710382	0.120463
		48-2	0.788218	0.040293
		48-3	0.793701	0.034594
MsGPAT9	3h	3-1	1.11214	0.14492
		3-2	0.764895	0.202127
		3-3	1.00928	0.197967
	6h	6-1	1.25122	0.014612
		6-2	0.83702	0.017498
		6-3	0.791869	0.027457
	9h	9-1	0.997692	0.02683
		9-2	1.12246	0.03082
		9-3	0.950439	0.029977
	12h	12-1	0.983957	0.00499
		12-2	1.04729	0.004436
		12-3	1.12246	0.004436
	24h	24-1	1.13288	0.00099
		24-2	1.04247	0.001565
		24-3	1.03527	0.002291
	48h	48-1	0.99539	0.002507
		48-2	1.03049	0.00357
		48-3	0.842842	0.003065
MsGPAT10	3h	3-1	0.793701	0.14492
		3-2	0.676737	0.202127
		3-3	0.644685	0.197967
	6h	6-1	0.530957	0.014612
		6-2	0.862542	0.017498
		6-3	0.862542	0.027457
	9h	9-1	0.757858	0.02683
		9-2	0.817902	0.03082
		9-3	0.668964	0.029977
	12h	12-1	0.888843	0.00499
		12-2	0.747425	0.004436
		12-3	0.692555	0.004436
	24h	24-1	0.713672	0.00099
		24-2	0.897095	0.001565
		24-3	0.831238	0.002291
	48h	48-1	0.52003	0.002507
		48-2	0.715323	0.00357
		48-3	0.710382	0.003065
MsGPAT11	3h	3-1	0.755062	0.038651
		3-2	1.20136	0.037595
		3-3	0.949123	0.035814
	6h	6-1	1.0693	0.022046
		6-2	1.07674	0.024125
		6-3	0.997692	0.022824
	9h	9-1	1.04833	0.045542
		9-2	1.09748	0.041907
		9-3	1.00581	0.044915
	12h	12-1	0.986233	0.025678
		12-2	1.1019	0.024803
		12-3	1.05702	0.027331
	24h	24-1	1.00214	0.070969
		24-2	0.900249	0.092997
		24-3	1.09534	0.096277
	48h	48-1	0.974583	0.048473
		48-2	0.950439	0.043385
		48-3	0.990801	0.061355
MsGPAT13	3h	3-1	0.936056	0.156041
		3-2	0.982594	0.15932
		3-3	1.01022	0.180491
	6h	6-1	0.95705	0.128514
		6-2	0.997692	0.171943
		6-3	1.07674	0.163799
	9h	9-1	1.06437	0.419478
		9-2	1.05702	0.199805
		9-3	0.840896	0.383332
	12h	12-1	1.21419	0.120742
		12-2	0.920188	0.10083
		12-3	0.986233	0.104386
	24h	24-1	0.922316	0.365177
		24-2	0.997095	0.343092
		24-3	0.988514	0.336031
	48h	48-1	1.09936	0.282567
		48-2	1.06191	0.388683
		48-3	0.97716	0.408007
MsGPAT15	3h	3-1	0.418897	0.169968
		3-2	0.427699	0.18471
		3-3	0.442781	0.224274
	6h	6-1	0.428292	0.31498
		6-2	0.408007	0.321599
		6-3	0.408007	0.344681
	9h	9-1	0.447513	0.655197
		9-2	0.423029	0.624165
		9-3	0.438303	0.659754
	12h	12-1	0.44376	0.193893
		12-2	0.439761	0.287839
		12-3	0.403478	0.268563
	24h	24-1	0.424366	0.346277
		24-2	0.434085	0.329877
		24-3	0.411687	0.343885
	48h	48-1	0.410845	0.205898
		48-2	0.428525	0.230047
		48-3	0.438846	0.192109
