# Supplementary material for: Genome-Wide Identification of the GPAT Family in Medicago sativa L. and Expression Profiling Under Abiotic Stress
Source: Plants (Basel). 2024 Dec 3;13(23):3392. doi: 10.3390/plants13233392 (PMC11644241; doi:10.3390/plants13233392)
Supplement: Supplementary file 1 [file plants-13-03392-s001.zip › Table S5 Gene expression levels under drought treament.xlsx]

## Sheet: Sheet1
Table S5 Gene expression levels under drought treament
Gene ID	responess time	samples	Control（2-△△Ct）	Treament（2-△△Ct）
MsGPAT3	3h	3-1	1.20303	0.577009
		3-2	1.0693	0.530957
		3-3	1.11471	0.66281
	6h	6-1	0.907519	1.13288
		6-2	1.04972	1.32869
		6-3	1.15669	1.37554
	9h	9-1	1.04729	0.384219
		9-2	1.00463	0.287175
		9-3	0.905425	0.30566
	12h	12-1	1.17013	0.524858
		12-2	1.13813	0.632878
		12-3	0.97716	0.5
	24h	24-1	1.08423	8
		24-2	0.950439	8.87656
		24-3	1.03288	11.5514
	48h	48-1	0.993092	0.61132
		48-2	1	0.773782
		48-3	0.946058	0.517632
MsGPAT5	3h	3-1	1.00696	0.521233
		3-2	0.876606	0.697372
		3-3	0.972655	0.493116
	6h	6-1	0.972655	0.347078
		6-2	1.02811	0.371989
		6-3	0.972655	0.356836
	9h	9-1	1.03049	0.199344
		9-2	0.897095	0.252321
		9-3	0.831238	0.1966
	12h	12-1	1.03049	0.404254
		12-2	0.903335	0.470848
		12-3	1.01631	0.289841
	24h	24-1	0.943874	0.134282
		24-2	1.01471	0.11529
		24-3	1.11471	0.154249
	48h	48-1	0.926588	0.197967
		48-2	1.04972	0.240371
		48-3	1.09429	0.203533
MsGPAT6	3h	3-1	0.692555	0.585064
		3-2	0.61132	0.862542
		3-3	0.668964	0.512871
	6h	6-1	0.664343	0.835088
		6-2	0.668964	0.90125
		6-3	0.646176	0.752623
	9h	9-1	0.647671	0.285191
		9-2	0.670511	0.479632
		9-3	0.612734	0.469761
	12h	12-1	0.625609	1.35755
		12-2	0.652176	1.15669
		12-3	0.689362	1.37554
	24h	24-1	0.66588	0.721965
		24-2	0.644685	0.692555
		24-3	0.649169	0.97942
	48h	48-1	0.535887	0.840896
		48-2	0.726986	0.63728
		48-3	0.726986	0.817902
MsGPAT8	3h	3-1	0.911722	0.254076
		3-2	0.627056	0.36942
		3-3	0.827406	0.36942
	6h	6-1	1.02574	1.62076
		6-2	0.686184	2.34026
		6-3	0.649169	2.63293
	9h	9-1	0.817902	0.05581
		9-2	0.80107	0.049606
		9-3	0.779165	0.072628
	12h	12-1	0.806642	0.782773
		12-2	0.858565	1.0693
		12-3	0.697372	0.97716
	24h	24-1	0.808508	1.78592
		24-2	0.854607	1.78592
		24-3	0.791869	1.36289
	48h	48-1	0.710382	1.55473
		48-2	0.788218	1.55473
		48-3	0.793701	1.36289
MsGPAT9	3h	3-1	1.11214	0.595979
		3-2	0.764895	0.540862
		3-3	1.00928	0.467596
	6h	6-1	1.25122	1.11471
		6-2	0.83702	1.03288
		6-3	0.791869	1.06191
	9h	9-1	0.997692	0.115556
		9-2	1.12246	0.162292
		9-3	0.950439	0.158952
	12h	12-1	0.983957	1.4811
		12-2	1.04729	1.9141
		12-3	1.12246	1.45062
	24h	24-1	1.13288	1.31646
		24-2	1.04247	1.54399
		24-3	1.03527	1.86176
	48h	48-1	0.99539	0.191666
		48-2	1.03049	0.156764
		48-3	0.842842	0.195693
MsGPAT10	3h	3-1	0.793701	6.37901
		3-2	0.676737	5.70938
		3-3	0.644685	9.21084
	6h	6-1	0.530957	9.75855
		6-2	0.862542	13.8967
		6-3	0.862542	9.36103
	9h	9-1	0.757858	32.597
		9-2	0.817902	26.477
		9-3	0.668964	29.5824
	12h	12-1	0.888843	2.56093
		12-2	0.747425	4.42804
		12-3	0.692555	3.57184
	24h	24-1	0.713672	11.5248
		24-2	0.897095	11.2096
		24-3	0.831238	10.173
	48h	48-1	0.52003	7.44704
		48-2	0.715323	5.88347
		48-3	0.710382	6.57352
MsGPAT11	3h	3-1	0.755062	0.321599
		3-2	1.20136	0.213652
		3-3	0.949123	0.356836
	6h	6-1	1.0693	0.265478
		6-2	1.07674	0.182588
		6-3	0.997692	0.260015
	9h	9-1	1.04833	1.72508
		9-2	1.09748	1.4406
		9-3	1.00581	1.87471
	12h	12-1	0.986233	0.190342
		12-2	1.1019	0.171546
		12-3	1.05702	0.192999
	24h	24-1	1.00214	0.452712
		24-2	0.900249	0.33371
		24-3	1.09534	0.226356
	48h	48-1	0.974583	0.338368
		48-2	0.950439	0.296616
		48-3	0.990801	0.249423
MsGPAT13	3h	3-1	0.936056	0.52003
		3-2	0.982594	0.527289
		3-3	1.01022	0.4954
	6h	6-1	0.95705	0.309927
		6-2	0.997692	0.312083
		6-3	1.07674	0.45376
	9h	9-1	1.06437	2.25012
		9-2	1.05702	1.72907
		9-3	0.840896	2.26577
	12h	12-1	1.21419	0.664343
		12-2	0.920188	0.702222
		12-3	0.986233	0.795536
	24h	24-1	0.922316	0.959264
		24-2	0.997095	1.37554
		24-3	0.988514	1.18099
	48h	48-1	1.09936	0.438303
		48-2	1.06191	0.384219
		48-3	0.97716	0.435275
MsGPAT15	3h	3-1	0.418897	0.343885
		3-2	0.427699	0.34151
		3-3	0.442781	0.423373
	6h	6-1	0.428292	0.237062
		6-2	0.408007	0.248847
		6-3	0.408007	0.33064
	9h	9-1	0.447513	1.48796
		9-2	0.473029	1.25122
		9-3	0.438303	1.1355
	12h	12-1	0.45376	0.612734
		12-2	0.469761	0.629961
		12-3	0.503478	0.457973
	24h	24-1	0.464366	1.44727
		24-2	0.484085	1.73307
		24-3	0.511687	1.7818
	48h	48-1	0.410845	0.490843
		48-2	0.478525	0.477421
		48-3	0.498846	0.66128
