# Supplementary material for: Genome-Wide Identification of the GPAT Family in Medicago sativa L. and Expression Profiling Under Abiotic Stress
Source: Plants (Basel). 2024 Dec 3;13(23):3392. doi: 10.3390/plants13233392 (PMC11644241; doi:10.3390/plants13233392)
Supplement: Supplementary file 1 [file plants-13-03392-s001.zip › Table S6 Gene expression levels under salt treament.xlsx]

## Sheet: Sheet1
Table S6 Gene expression levels under salt treament
Gene ID	responess time	samples	Control（2-△△Ct）	Treament（2-△△Ct）
MsGPAT3	3h	3-1	0.935191	1.23399
		3-2	1.00928	1.11987
		3-3	1.00231	1.27751
	6h	6-1	1.00928	0.298679
		6-2	0.941696	0.509328
		6-3	0.948246	0.4954
	9h	9-1	1.08423	0.521233
		9-2	0.990801	0.368567
		9-3	1.00463	0.535887
	12h	12-1	1.05458	0.357661
		12-2	1.08423	0.408007
		12-3	1.04729	0.302848
	24h	24-1	1.02811	0.264866
		24-2	1.04247	0.268563
		24-3	0.972655	0.237062
	48h	48-1	0.915945	0.463294
		48-2	1.01631	0.514057
		48-3	0.99539	0.528509
MsGPAT5	3h	3-1	1.00696	0.907519
		3-2	0.876606	1.03527
		3-3	0.972655	0.852635
	6h	6-1	0.972655	0.173539
		6-2	1.02811	0.133354
		6-3	0.972655	0.14492
	9h	9-1	1.03049	10.173
		9-2	0.897095	7.29378
		9-3	0.831238	10.173
	12h	12-1	1.03049	0.575678
		12-2	0.903335	0.430276
		12-3	1.01631	0.464366
	24h	24-1	0.943874	0.356013
		24-2	1.11471	0.320856
		24-3	1.11471	0.460094
	48h	48-1	0.926588	0.405189
		48-2	1.04972	0.276752
		48-3	1.09429	0.347881
MsGPAT6	3h	3-1	0.646176	0.351111
		3-2	0.61132	0.496546
		3-3	0.582367	0.417544
	6h	6-1	0.76313	0.484085
		6-2	0.823591	0.587774
		6-3	0.742262	0.638754
	9h	9-1	0.797377	7.98154
		9-2	0.670511	7.29378
		9-3	0.612734	9.29636
	12h	12-1	0.625609	0.612734
		12-2	0.749154	0.612734
		12-3	0.689362	0.457973
	24h	24-1	0.66588	0.283221
		24-2	0.561231	0.291183
		24-3	0.605696	0.31864
	48h	48-1	0.535887	0.24429
		48-2	0.726986	0.2477
		48-3	0.726986	0.260015
MsGPAT8	3h	3-1	0.911722	17.3476
		3-2	0.627056	15.4193
		3-3	0.827406	16.9906
	6h	6-1	1.02574	0.493116
		6-2	0.686184	0.619854
		6-3	0.649169	0.747425
	9h	9-1	0.817902	10.0794
		9-2	0.80107	7.74537
		9-3	0.779165	7.53357
	12h	12-1	0.806642	0.926588
		12-2	0.858565	0.707107
		12-3	0.697372	0.707107
	24h	24-1	0.928731	0.434271
		24-2	0.854607	0.399611
		24-3	0.909618	0.317905
	48h	48-1	0.761368	0.802923
		48-2	0.686184	0.571701
		48-3	0.690956	0.571701
MsGPAT9	3h	3-1	1.11214	0.054915
		3-2	0.764895	0.060093
		3-3	1.00928	0.051952
	6h	6-1	1.25122	0.024293
		6-2	0.83702	0.016478
		6-3	0.791869	0.021743
	9h	9-1	0.997692	2.90794
		9-2	1.12246	2.86791
		9-3	0.950439	2.39496
	12h	12-1	0.983957	0.121301
		12-2	1.04729	0.089415
		12-3	1.12246	0.110849
	24h	24-1	1.13288	0.088593
		24-2	1.04247	0.106826
		24-3	1.03527	0.102474
	48h	48-1	0.99539	0.078563
		48-2	1.03049	0.07911
		48-3	0.842842	0.080772
MsGPAT10	3h	3-1	0.793701	1.4012
		3-2	0.589134	2.10916
		3-3	0.561231	1.8489
	6h	6-1	0.530957	0.823591
		6-2	0.862542	0.702222
		6-3	0.862542	1.22264
	9h	9-1	0.757858	13.6737
		9-2	0.817902	10.9536
		9-3	0.668964	12.4092
	12h	12-1	0.888843	1.12506
		12-2	0.747425	1.18921
		12-3	0.692555	1.13288
	24h	24-1	0.713672	0.322343
		24-2	0.897095	0.391387
		24-3	0.831238	0.468677
	48h	48-1	0.52003	0.062212
		48-2	0.715323	0.062212
		48-3	0.710382	0.069028
MsGPAT11	3h	3-1	0.755062	0.206851
		3-2	1.20136	0.189027
		3-3	0.949123	0.22324
	6h	6-1	1.2283	0.069348
		6-2	1.07674	0.059129
		6-3	0.997692	0.03901
	9h	9-1	1.24833	22.9964
		9-2	1.19748	22.9964
		9-3	1.20581	21.0148
	12h	12-1	1.13288	0.678302
		12-2	1.1019	1.14076
		12-3	1.05702	0.697372
	24h	24-1	1.11214	0.017178
		24-2	1.20025	0.020146
		24-3	1.29534	0.019192
	48h	48-1	0.874583	0.00677
		48-2	0.950439	0.00696
		48-3	0.990801	0.007357
MsGPAT13	3h	3-1	0.936056	0.251158
		3-2	0.982594	0.185137
		3-3	1.01022	0.152477
	6h	6-1	0.95705	0.162668
		6-2	0.997692	0.219151
		6-3	1.07674	0.132127
	9h	9-1	1.06437	2.95536
		9-2	1.05702	2.53737
		9-3	0.840896	2.57279
	12h	12-1	1.21419	0.25
		12-2	0.920188	0.314253
		12-3	0.986233	0.400535
	24h	24-1	0.922316	0.130912
		24-2	0.897095	0.091929
		24-3	0.988514	0.138376
	48h	48-1	1.09936	0.174746
		48-2	1.06191	0.191224
		48-3	0.97716	0.193893
MsGPAT15	3h	3-1	0.418897	6.09095
		3-2	0.427699	6.3496
		3-3	0.442781	5.76239
	6h	6-1	0.428292	0.790041
		6-2	0.408007	0.895025
		6-3	0.408007	0.517632
	9h	9-1	0.447513	7.85349
		9-2	0.473029	7.85349
		9-3	0.438303	10.6541
	12h	12-1	0.45376	0.972655
		12-2	0.469761	0.82932
		12-3	0.503478	1.06437
	24h	24-1	0.464366	0.350301
		24-2	0.484085	0.350301
		24-3	0.511687	0.605696
	48h	48-1	0.410845	0.501157
		48-2	0.478525	0.390483
		48-3	0.498846	0.464366
